# Supplementary material for: Incentives behind and Experiences of Being Active in Working Life after Age 65 in Sweden
Source: Int J Environ Res Public Health. 2022 Nov 22;19(23):15490. doi: 10.3390/ijerph192315490 (PMC9740199; doi:10.3390/ijerph192315490)
Supplement: Supplementary file 1 [file ijerph-19-15490-s001.zip]

Archive with 2 entries (2 files):
- Supplementary File S1_ Interviewguide.pdf
- Supplementary file S2_Overview of the analysis process .pdf
